# Supplementary material for: Dysregulation of Peripheral Blood Mononuclear Cells and Immune-Related Proteins during the Early Post-Operative Immune Response in Ovarian Cancer Patients
Source: Cancers (Basel). 2023 Dec 30;16(1):190. doi: 10.3390/cancers16010190 (PMC10778568; doi:10.3390/cancers16010190)
Supplement: Supplementary file 1 [file cancers-16-00190-s001.zip]

Archive with 1 entries (1 files):
- cancers-2784684-supplementary File S1.pdf
